# Supplementary material for: Corpus Callosotomy in 3 Cavalier King Charles Spaniel Dogs with Drug-Resistant Epilepsy
Source: Brain Sci. 2021 Nov 4;11(11):1462. doi: 10.3390/brainsci11111462 (PMC8615928; doi:10.3390/brainsci11111462)
Supplement: Supplementary file 1 [file brainsci-11-01462-s001.zip]

Archive with 8 entries (7 files):
- brainsci-1446869-supplementary/
- brainsci-1446869-supplementary/Suppl File S1_1018.pdf
- brainsci-1446869-supplementary/Suppl File S2_1103.pdf
- brainsci-1446869-supplementary/Suppl File S3_1018.pdf
- brainsci-1446869-supplementary/Suppl File S4_1103.pdf
- brainsci-1446869-supplementary/Suppl File S5_1018.pdf
- brainsci-1446869-supplementary/Video S2.mp4
- brainsci-1446869-supplementary/VideoS1.mp4
